# Supplementary material for: Experimental data on the splitting tensile strength of bamboo reinforced lateritic concrete using different culm sizes
Source: Data Brief. 2018 Sep 27;20:1960–4. doi: 10.1016/j.dib.2018.09.064 (PMC6171081; doi:10.1016/j.dib.2018.09.064)
Supplement: Supplementary file 2 — Supplementary material [file mmc2.csv]

Curing Age (days)	SPLITTING TENSILE STRENGTH (N/mm2) for FULL CULM BAMBOO REINFORCED LATERITIC CONCRETE	SPLITTING TENSILE STRENGTH (N/mm2) for HALF CULM BAMBOO REINFORCED LATERITIC CONCRETE	SPLITTING TENSILE STRENGTH (N/mm2) for FULL CULM BAMBOO REINFORCED PURE CONCRETE
7	0.38	0.51	0.375
14	0.72	1	0.73
28	0.87	1.237	1.26
